# Supplementary material for: Differential Treatment Responses in Pakistani Schizophrenia Samples: Correlation with Sociodemographic Parameters, Drug Addiction, Attitude to the Treatment and Antipsychotic Agents
Source: Brain Sci. 2023 Feb 26;13(3):407. doi: 10.3390/brainsci13030407 (PMC10046393; doi:10.3390/brainsci13030407)
Supplement: Supplementary file 1 [file brainsci-13-00407-s001.zip]

Archive with 1 entries (1 files):
- brainsci-2187552-supplementary.xlsx
