# Supplementary material for: Differential Treatment Responses in Pakistani Schizophrenia Samples: Correlation with Sociodemographic Parameters, Drug Addiction, Attitude to the Treatment and Antipsychotic Agents
Source: Brain Sci. 2023 Feb 26;13(3):407. doi: 10.3390/brainsci13030407 (PMC10046393; doi:10.3390/brainsci13030407)
Supplement: Supplementary file 1 [file brainsci-13-00407-s001.zip › brainsci-2187552-supplementary.xlsx]

## Sheet: cormat
	ethnic	AGE	gender	name of city	marital status	Ist degree family history	2nd degree family history	Auditory hallucinations	Stressor/trigger	Fear	Mood Swings	Age of Onset	Drug Addictio	Disorganized Speech	Learnng Disability	Paronia	ECT	NO of ECTs	Medical Condition	Hospitalization	Long Standing History	concentraion deficits	social deprivation	RESPONSE TO MEDICATION	atypical antipsychotic	typical antipsychotic	EPI inhibitor	antimanic	antiepieptic	anxioletic	antidepressent	depot injection	antidementia
ethnic	1	0.0705895	0.360195	0.645671324*	0.170981	0.328709	0.247689	0.429881	0.360307	0.243711	0.414233	0.316904	0.445032	0.321614	0.332845	0.456679	0.499617	0.411094	0.498254	0.331367	0.332708	0.42102	0.494158	0.427031	0.336602	0.303341	0.390292	0.434393	0.30916	0.457908	0.337395	0.423248	0.359985
AGE	0.0705895	1	0.265009	0.0725776	0.0721024	0.152514	0.0805032	0.232107	0.233235	0.0761339	0.201266	0.574757	0.186878	0.139827	0.0899242	0.187218	0.166064	0.101046	0.182264	0.168244	0.212414	0.19223	0.210287	0.0590931	0.255092	0.0495575	0.252545	0.226299	0.126816	0.232906	0.0338549	0.115514	0.116202
gender	0.360195	0.265009	1	0.407984	0.392185	0.383521	0.308987	0.379404	0.296748	0.228446	0.400656	0.311931	0.455793	0.340467	0.221386	0.290164	0.344497	0.312694	0.426578	0.273175	0.263964	0.465594	0.445689	0.387004	0.306758	0.249216	0.262567	0.346541	0.308624	0.406145	0.231757	0.367561	0.320092
name of city	0.645671	0.0725776	0.407984	1	0.265951	0.378371	0.349836	0.457687	0.37438	0.297704	0.539442	0.341578	0.552902	0.355046	0.387541	0.442349	0.55931	0.477843	0.527081	0.404998	0.40949	0.479839	0.520408	0.405199	0.324483	0.308314	0.29377	0.352492	0.322354	0.378827	0.293656	0.411	0.361027
marital status	0.170981	0.0721024	0.392185	0.265951	1	0.348318	0.32797	0.417191	0.250851	0.421367	0.404548	0.0325	0.193595	0.287249	0.206028	0.180829	0.329829	0.317239	0.303234	0.306332	0.284297	0.351302	0.361645	0.204382	0.264169	0.189029	0.234199	0.321153	0.316855	0.33073	0.271982	0.318577	0.276185
Ist degree family history	0.328709	0.152514	0.383521	0.378371	0.348318	1	0.741854	0.389571	0.350355	0.291618	0.443045	0.282494	0.372426	0.326326	0.243082	0.266747	0.344824	0.335997	0.457724	0.32172	0.302536	0.470016	0.478356	0.303594	0.330792	0.196536	0.360698	0.403924	0.315029	0.353571	0.354838	0.455333	0.384851
2nd degree family history	0.247689	0.0805032	0.308987	0.349836	0.32797	0.741854	1	0.442818	0.368385	0.433929	0.506221	0.190932	0.399541	0.43977	0.357423	0.309561	0.34336	0.414387	0.495438	0.366662	0.337357	0.476308	0.501761	0.374991	0.24538	0.246357	0.352278	0.314593	0.255195	0.289833	0.326515	0.407646	0.341075
Auditory hallucinations	0.429881	0.232107	0.379404	0.457687	0.417191	0.389571	0.442818	1	0.484623	0.587596	0.693858	0.306562	0.620723	0.633584	0.591488	0.638625	0.657601	0.688262	0.692188	0.538822	0.50206	0.670463	0.764237	0.452358	0.473743	0.451636	0.540685	0.504199	0.485769	0.559684	0.416641	0.616458	0.553478
Stressor/trigger	0.360307	0.233235	0.296748	0.37438	0.250851	0.350355	0.368385	0.484623	1	0.614736	0.575643	0.363212	0.507097	0.533285	0.494898	0.577083	0.493445	0.517672	0.543109	0.399751	0.418326	0.529394	0.603771	0.381891	0.415163	0.426986	0.428541	0.441753	0.436426	0.406615	0.315199	0.510705	0.483049
Fear	0.243711	0.0761339	0.228446	0.297704	0.421367	0.291618	0.433929	0.587596	0.614736	1	0.670548	0.145657	0.455913	0.645541	0.54665	0.558704	0.459149	0.598091	0.541879	0.429273	0.457788	0.54831	0.629313	0.384751	0.386173	0.475742	0.470973	0.411302	0.465811	0.372266	0.358512	0.511377	0.483988
Mood Swings	0.414233	0.201266	0.400656	0.539442	0.404548	0.443045	0.506221	0.693858	0.575643	0.670548	1	0.342093	0.656302	0.655904	0.594296	0.637887	0.646585	0.683837	0.724078	0.595465	0.578655	0.714225	0.779794	0.474109	0.465049	0.451208	0.484077	0.481432	0.505758	0.517253	0.3739	0.558499	0.545642
Age of Onset	0.316904	0.574757	0.311931	0.341578	0.0325	0.282494	0.190932	0.306562	0.363212	0.145657	0.342093	1	0.365728	0.196405	0.225938	0.287537	0.310794	0.224479	0.354385	0.196317	0.214743	0.314124	0.350576	0.216197	0.287048	0.163384	0.3595	0.414643	0.252411	0.321586	0.0994063	0.285061	0.229619
Drug Addictio	0.445032	0.186878	0.455793	0.552902	0.193595	0.372426	0.399541	0.620723	0.507097	0.455913	0.656302	0.365728	1	0.578014	0.603936	0.594708	0.653717	0.652669	0.676172	0.559751	0.534257	0.62292	0.710935	0.515147	0.443527	0.406338	0.47997	0.496653	0.482569	0.556698	0.403663	0.566965	0.555327
Disorganized Speech	0.321614	0.139827	0.340467	0.355046	0.287249	0.326326	0.43977	0.633584	0.533285	0.645541	0.655904	0.196405	0.578014	1	0.701267	0.612942	0.566286	0.714372	0.716781	0.543493	0.554252	0.758017	0.780396	0.467967	0.436254	0.473088	0.540222	0.38296	0.503519	0.43967	0.40112	0.585544	0.562539
Learnng Disability	0.332845	0.0899242	0.221386	0.387541	0.206028	0.243082	0.357423	0.591488	0.494898	0.54665	0.594296	0.225938	0.603936	0.701267	1	0.624367	0.631526	0.6836	0.697484	0.565188	0.532856	0.631984	0.686375	0.463426	0.430559	0.421928	0.502575	0.428326	0.482618	0.401925	0.345951	0.537292	0.546047
Paronia	0.456679	0.187218	0.290164	0.442349	0.180829	0.266747	0.309561	0.638625	0.577083	0.558704	0.637887	0.287537	0.594708	0.612942	0.624367	1	0.688876	0.685386	0.680488	0.565043	0.544678	0.649813	0.75031	0.466243	0.359545	0.467978	0.458096	0.533048	0.478172	0.497507	0.294285	0.522783	0.511261
ECT	0.499617	0.166064	0.344497	0.55931	0.329829	0.344824	0.34336	0.657601	0.493445	0.459149	0.646585	0.310794	0.653717	0.566286	0.631526	0.688876	1	0.875754	0.720917	0.721104	0.703387	0.689701	0.775208	0.485272	0.390467	0.491516	0.533597	0.526096	0.46202	0.530656	0.399584	0.564134	0.50629
NO of ECTs	0.411094	0.101046	0.312694	0.477843	0.317239	0.335997	0.414387	0.688262	0.517672	0.598091	0.683837	0.224479	0.652669	0.714372	0.6836	0.685386	0.875754	1	0.748278	0.691521	0.693396	0.742716	0.822667	0.518192	0.40652	0.545069	0.558609	0.486256	0.497452	0.477374	0.423573	0.595059	0.538143
Medical Condition	0.498254	0.182264	0.426578	0.527081	0.303234	0.457724	0.495438	0.692188	0.543109	0.541879	0.724078	0.354385	0.676172	0.716781	0.697484	0.680488	0.720917	0.748278	1	0.661376	0.593597	0.769793	0.871607	0.572275	0.525383	0.481722	0.536985	0.541744	0.551045	0.545162	0.418194	0.63472	0.584985
Hospitalization	0.331367	0.168244	0.273175	0.404998	0.306332	0.32172	0.366662	0.538822	0.399751	0.429273	0.595465	0.196317	0.559751	0.543493	0.565188	0.565043	0.721104	0.691521	0.661376	1	0.900026	0.600818	0.680337	0.369217	0.375547	0.403649	0.410463	0.426777	0.406481	0.456071	0.378159	0.456341	0.46505
Long Standing History	0.332708	0.212414	0.263964	0.40949	0.284297	0.302536	0.337357	0.50206	0.418326	0.457788	0.578655	0.214743	0.534257	0.554252	0.532856	0.544678	0.703387	0.693396	0.593597	0.900026	1	0.621642	0.668406		0.373851	0.41314	0.403809	0.416822	0.412988	0.468227	0.378961	0.439526	0.454225
concentraion deficits	0.42102	0.19223	0.465594	0.479839	0.351302	0.470016	0.476308	0.670463	0.529394	0.54831	0.714225	0.314124	0.62292	0.758017	0.631984	0.649813	0.689701	0.742716	0.769793	0.600818	0.621642	1	0.850417	0.398719	0.542025	0.471927	0.578385	0.506114	0.568033	0.594489	0.440909	0.629083	0.574136
social deprivation	0.494158	0.210287	0.445689	0.520408	0.361645	0.478356	0.501761	0.764237	0.603771	0.629313	0.779794	0.350576	0.710935	0.780396	0.686375	0.75031	0.775208	0.822667	0.871607	0.680337	0.668406	0.850417	1	0.525963	0.545759	0.556561	0.606921	0.596526	0.595967	0.632373	0.483521	0.697919	0.669096
RESPONSE TO MEDICATION	0.427031	0.0590931	0.387004	0.405199	0.204382	0.303594	0.374991	0.452358	0.381891	0.384751	0.474109	0.216197	0.515147	0.467967	0.463426	0.466243	0.485272	0.518192	0.572275	0.369217	0.398719	0.525963	0.646733	0.646733	0.410827	0.513908	0.508883	0.497536	0.527897	0.52477	0.395298	0.615651	0.587937
atypical antipsychotic	0.336602	0.255092	0.306758	0.324483	0.264169	0.330792	0.24538	0.473743	0.415163	0.386173	0.465049	0.287048	0.443527	0.436254	0.430559	0.359545	0.390467	0.40652	0.525383	0.375547	0.373851	0.542025	0.545759	1	1	0.284609	0.507119	0.572959	0.590869	0.597012	0.518785	0.623263	0.643493
typical antipsychotic	0.303341	0.0495575	0.249216	0.308314	0.189029	0.196536	0.246357	0.451636	0.426986	0.475742	0.451208	0.163384	0.406338	0.473088	0.421928	0.467978	0.491516	0.545069	0.481722	0.403649	0.41314	0.471927	0.556561	0.410827	0.284609	1	0.59349	0.42901	0.623279	0.448676	0.523107	0.694344	0.621376
EPI inhibitor	0.390292	0.252545	0.262567	0.29377	0.234199	0.360698	0.352278	0.540685	0.428541	0.470973	0.484077	0.3595	0.47997	0.540222	0.502575	0.458096	0.533597	0.558609	0.536985	0.410463	0.403809	0.578385	0.606921	0.513908	0.507119	0.59349	1	0.606803	0.629886	0.598021	0.498286	0.744544	0.656712
antimanic	0.434393	0.226299	0.346541	0.352492	0.321153	0.403924	0.314593	0.504199	0.441753	0.411302	0.481432	0.414643	0.496653	0.38296	0.428326	0.533048	0.526096	0.486256	0.541744	0.426777	0.416822	0.506114	0.596526	0.508883	0.572959	0.42901	0.606803	1	0.572403	0.634299	0.493613	0.699585	0.651056
antiepieptic	0.30916	0.126816	0.308624	0.322354	0.316855	0.315029	0.255195	0.485769	0.436426	0.465811	0.505758	0.252411	0.482569	0.503519	0.482618	0.478172	0.46202	0.497452	0.551045	0.406481	0.412988		0.595967	0.497536	0.590869	0.623279	0.629886	0.572403	1	0.6596	0.594586	0.779026	0.730176
anxioletic	0.457908	0.232906	0.406145	0.378827	0.33073	0.353571	0.289833	0.559684	0.406615	0.372266	0.517253	0.321586	0.556698	0.43967	0.401925	0.497507	0.530656	0.477374	0.545162	0.456071	0.468227	0.568033	0.632373	0.527897	0.597012	0.448676	0.598021	0.634299	0.6596	1	0.59043	0.72513	0.705301
antidepressent	0.337395	0.0338549	0.231757	0.293656	0.271982	0.354838	0.326515	0.416641	0.315199	0.358512	0.3739	0.0994063	0.403663	0.40112	0.345951	0.294285	0.399584	0.423573	0.418194	0.378159	0.378961	0.440909	0.483521	0.52477	0.518785	0.523107	0.498286	0.493613	0.594586	0.59043	1	0.712539	0.605263
depot injection	0.423248	0.115514	0.367561	0.411	0.318577	0.455333	0.407646	0.616458	0.510705	0.511377	0.558499	0.285061	0.566965	0.585544	0.537292	0.522783	0.564134	0.595059	0.63472	0.456341	0.439526	0.629083	0.697919	0.395298	0.623263	0.694344	0.744544	0.699585	0.779026	0.72513	0.712539	1	0.819314
antidementia	0.359985	0.116202	0.320092	0.361027	0.276185	0.384851	0.341075	0.553478	0.483049	0.483988	0.545642	0.229619	0.555327	0.562539	0.546047	0.511261	0.50629	0.538143	0.584985	0.46505	0.454225	0.574136	0.669096	0.615651	0.643493	0.621376	0.656712	0.651056	0.730176	0.705301	0.605263	0.819314	1
																								0.587937
																please explain the meaning of different background/numbers in the table footer
